# Supplementary material for: NLRP3 inflammasome in fibroblasts links tissue damage with inflammation in breast cancer progression and metastasis
Source: Nat Commun. 2019 Sep 26;10:4375. doi: 10.1038/s41467-019-12370-8 (PMC6763472; doi:10.1038/s41467-019-12370-8)
Supplement: Supplementary file 4 — Source Data [file 41467_2019_12370_MOESM4_ESM.zip]

Archive with 13 entries (12 files):
- Source Data/
- Source Data/Figure 1.xlsx
- Source Data/Figure 2.xlsx
- Source Data/Figure 3.xlsx
- Source Data/Figure 4.xlsx
- Source Data/Figure 5.xlsx
- Source Data/Figure 6.xlsx
- Source Data/Supplementary Figure 2.xlsx
- Source Data/Supplementary Figure 3.xlsx
- Source Data/Supplementary Figure 4.xlsx
- Source Data/Supplementary Figure 5.xlsx
- Source Data/Supplementary Figure 6.xlsx
- Source Data/Supplementary Figure 7.xlsx
