# Supplementary material for: NLRP3 inflammasome in fibroblasts links tissue damage with inflammation in breast cancer progression and metastasis
Source: Nat Commun. 2019 Sep 26;10:4375. doi: 10.1038/s41467-019-12370-8 (PMC6763472; doi:10.1038/s41467-019-12370-8)
Supplement: Supplementary file 4 — Source Data [file 41467_2019_12370_MOESM4_ESM.zip › Source Data/Figure 1.xlsx]

## Sheet: Figure .1f
	Normal			Hyperplasia			Carcinoma			A, carcinoma
P2RX7	1.11907	0.820577	1.06035	0.830454	0.852457	0.864876	2.70392	2.4589	2.62038	0.302583	0.293847	0.324877
NLRP3	0.890212	1.24231	0.867482	0.113326			0.444651	0.814427		2.85944	2.1809	2.89148
CASP1	1.06002	0.939979		0.418279	0.406947		0.816677	0.937657		3.1147	2.9895
IL1-	0.912908	1.0204	1.06669	0.133707	0.132187	0.138392	0.580166	0.586126	0.45349	3.75136	3.5842	4.13187
IL1-	0.977312	1.02269		1.01314			2.90372	2.50388		38.3085	29.5969	32.1088
IL18	1.00903	0.987132	1.00384	1.21198	1.04955	1.41139	0.96132	0.987597	0.961205	0.0635783	0.0536263	0.0918685
IL1-r2	1.06766	0.952707	0.979631	2.02764	1.96442	1.917	0.898721	0.894972	0.855388	0.044543	0.049026	0.050465

## Sheet: Figure .1h
Normal	PyMT
0	42.1053
0	35.2941
0	38.0952
11.1111	51.6129
6.66667	44
0	26.9231
41.6667	34.6939
38.4615	48
27.027	41.1765
