# Supplementary material for: NLRP3 inflammasome in fibroblasts links tissue damage with inflammation in breast cancer progression and metastasis
Source: Nat Commun. 2019 Sep 26;10:4375. doi: 10.1038/s41467-019-12370-8 (PMC6763472; doi:10.1038/s41467-019-12370-8)
Supplement: Supplementary file 4 — Source Data [file 41467_2019_12370_MOESM4_ESM.zip › Source Data/Figure 2.xlsx]

## Sheet: Figure .2a
Normal	Grade 1/2	Grade 3
0.136074	1.85664	2.44456
0.169845	2.23133	1.3191
0.460993	2.89987	1.6738
-0.088515	0.986106	1.10276
0.0139905	2.60809	2.03251
-0.5196	0.949123	3.06444
	1.58188	2.11416
	2.13462	2.79419
	1.50825	3.33381
	1.44939	1.84042
	3.18276	2.37208
	1.96995	2.30598
	1.33181	2.31841
	2.49735	1.7604
	3.02145	2.06053
	2.5827	-1.59557
	1.51405	1.87227
	1.05787	1.55029
	2.2283	2.94713
	2.75185	2.8375
	1.21066	1.68942
	2.56405	1.00782
	1.84953	3.01841
	1.991	1.68569
	2.04727	1.39498
	2.11721	2.76053
	0.370498

## Sheet: Figure .2b
Normal	Grade 1/2	Grade 3
0.197773	1.73732	1.04165
0.160252	1.20019	0.204408
0.121439	0.62719	0.883792
0.083582	1.99386	0.964254
0.080249	1.7836	0.996626
0.145285	1.95407	0.507772
	0.0913312	2.23079
	-0.0555265	0.926439
	1.49482	2.35203
	1.80194	-0.17172
	1.52821	0.920805
	1.00036	0.879351
	1.51056	2.3744
	1.30411	1.56011
	1.08066	1.31218
	1.38864	-1.49853
	-0.218621	1.25307
	0.655843	0.335413
	0.787073	1.08494
	1.91474	0.522752
	1.45115	2.00027
	1.04936	0.945538
	0.957893	0.676049
	0.873717	1.05203
	1.42411	-0.0501745
	1.13863	1.53055
	1.91652

## Sheet: Figure .2c
Normal	Grade 1/2	Grade 3
-0.145765	0.539535	1.06187
-0.0120865	0.295013	1.24482
0.166084	0.552476	0.819596
0.039845	-0.528402	-0.359146
-0.0512985	-0.028839	1.48695
-0.697446	1.27247	1.0611
	0.499115	1.8548
	0.095941	0.511804
	1.27121	1.47986
	0.035575	-0.278243
	-0.247344	1.18366
	0.628463	0.916392
	0.588158	0.650477
	0.296429	1.26009
	0.667605	-0.377824
	-0.802909	0.646135
	0.137373	0.567414
	0.858719	1.01412
	0.811506	0.929079
	0.588584	1.57674
	0.173702	1.43547
	-0.568317	-0.387927
	-0.0275862	1.15299
	0.700201	0.711269
	-0.00871075	-0.217297
	1.29547	1.7383
	-1.6403

## Sheet: Figure .2d
Normal	Grade 1/2	Grade 3
-0.372162	3.01573	0.986873
0.0413	1.31064	4.16059
0.370746	0.95207	2.92349
-0.06349	1.8491	2.07959
-0.48778	3.67435	2.69177
0.209581	2.60143	2.89245
	2.43348	2.85833
	2.27181	5.34946
	4.01581	3.0857
	2.9537	2.96556
	2.96735	2.62871
	3.76562	2.36338
	0.166399	1.54129
	3.26623	2.40347
	1.65219	1.78029
	3.13963	-1.2669
	2.45566	3.94291
	4.96162	2.8576
	2.12221	5.50418
	1.58621	3.4354
	2.13976	2.01424
	2.83261	1.7167
	3.5189	2.5733
	1.40987	1.80048
	1.60031	3.09186
	0.805292	1.85284
	4.44602

## Sheet: Figure .2i
Benign	Malignant
1	1
1	2
1	2
1	1
1	1
1	2
1	1
1	1
1	1
1	1
1	2
1	1
1	1
1	1
1	1
1	1
1	2
1	1
1	1
1	2
1	3
1	2
1	1
1	1
1	2
1	2.5
1	1
1	1
1	2
1	1
1	1
	2
	1
	1
	1
	2.5
	2
	3
	2
	1.5
	2
	1

## Sheet: Figure .2j
Benign	DCIS	IDC
1	1	2
1	2	1
1	2	1
1	1	1.5
1	1	2
1	1	1
1	1	1.5
1	1	1
1	1	3
1	1	2.5
1	1.5	1
1	1	1
1	2	2
1	1	1
2	1	1
1	1	1
1		1
1		1
1		1
1		2
1		2
1		3
1		2
1		1
2		2
1		1
1
1
1
2
1
