# Supplementary material for: NLRP3 inflammasome in fibroblasts links tissue damage with inflammation in breast cancer progression and metastasis
Source: Nat Commun. 2019 Sep 26;10:4375. doi: 10.1038/s41467-019-12370-8 (PMC6763472; doi:10.1038/s41467-019-12370-8)
Supplement: Supplementary file 4 — Source Data [file 41467_2019_12370_MOESM4_ESM.zip › Source Data/Figure 3.xlsx]

## Sheet: Figure .3a
Cont	ATP	H2O2	MSU	Nec
1.08011	6.45206	2.48481	1.78555	1.81052
1.25974	6.37275	2.14887	1.95778	2.60332
0.660147	6.77234	2.09201		2.59549

## Sheet: Figure .3b
Cont	ATP	H2O2	MSU	Nec
0.962537	7.87932	0.330135	1.15235	3.62963
1.07541	7.36511	0.405542	0.654214	5.54156
0.96205	10.1389	0.496534		4.21227

## Sheet: Figure .3c
	Caspase-1 staining
	β-actin staining

## Sheet: Figure .3d
SFM	ATP	MSU	H2O2	Nec
0	3.89706	28.4118	1.6365	30.8677
0	7.94118	22	0.719333	24.0588
0	2.17647	33.2353	18.8472	41.1765
0	16.1177	22.7059	16.2353	32.0588

## Sheet: Figure .3e
	Cont			ATP			MSU			H2O2			Nec
CXCL1	0.981281	1.05825	0.960464	1.11958	0.767298	1.0869	1.12107	1.14639	2.48752	0.767978	0.694193	0.505428	11.4064	7.03655	7.15655
CXCL2	0.801044	1.40314	0.795816	0.640538	0.459761	0.645032	0.577046	0.561716	0.997278	0.524781	0.869113	0.431663	2.40873	3.04477	3.02162
COX2	1.00176	1.08301	0.91523	2.48182	1.9044	6.90064	1.42676	1.52411	1.3902	1.06883	1.22483	0.792449	4.34106	3.14087	2.53392
IL6	0.639378	1.2257	1.13492	1.14905	0.71593	2.5653	0.977187	0.846182	0.926269	0.933926	0.853773	0.617615	1.27429	1.58739	1.04449

## Sheet: Figure .3g
	Control					Wound
a-SMA	0.994189	1.00306	1.00275	1.06468	0.953576	3.7749	3.83311	5.70972	5.7614	5.30157
IL1B	0.985038	1.33064	0.684327	0.971956	1.02737	2.99591	4.13894	4.66528	5.02096	4.9347
NLRP3	1.04128	0.958717	0.987177	1.01282	n.d	2.21977	2.56301	3.5885	3.61847	3.67662
