# Supplementary material for: NLRP3 inflammasome in fibroblasts links tissue damage with inflammation in breast cancer progression and metastasis
Source: Nat Commun. 2019 Sep 26;10:4375. doi: 10.1038/s41467-019-12370-8 (PMC6763472; doi:10.1038/s41467-019-12370-8)
Supplement: Supplementary file 4 — Source Data [file 41467_2019_12370_MOESM4_ESM.zip › Source Data/Figure 4.xlsx]

## Sheet: Figure .4b
Days post injection	WT							Nlrp3 -/-
6	65	65	65	4.16	65	65	33.28	4.16	0	33.28	0.52	0.52	33.28	14.04
8	112.32	65	65	33.28	78	65	41.6	14.04	0	14.04	14.04	4.16	41.6	33.28
10	121.68	65	65	57.915	153.79	102.245	71.5	14.04	4.16	142.805	33.28	33.28	78	41.6
13	203.84	71.5	65	121.68	191.1	149.76	131.04	71.5	41.6	178.36	84.5	65	78	71.5
15	282.88	282.88	65	282.88	191.1	299.52	319.345	140.4	41.6	187.2	121.68	84.5	102.245	73.71
17	254.8	421.2	316.16	332.8	153.79	400.14	307.125	178.36	47.385	191.1	175.76	104	187.2	117.975
20	400.14	790.855	520	676	400.14	505.44	332.8	316.16	203.84	266.24	299.52	263.25	382.72	205.92
22	817.96	973.44	898.56	975.26	572	975.26	817.96	520	692.12	572	716.625	505.44	817.96	755.04

## Sheet: Figure .4c
WT	Nlrp3 -/-
620	400
730	380
480	300
709	600
700	450
450	590
	400

## Sheet: Figure .4d
WT	Nlrp3 -/-
1.15366	0.452009
1.3948	0.352719
0.751773	0.162175
0.699764

## Sheet: Figure .4f
WT	Nlrp3 -/-
19	7
13	10
19	10
13	6
15	7
19	3
15	14
27	13
14	17

## Sheet: Figure .4g
WT	Nlrp3 -/-
1.52896	0.478764
1.02317	0.447876
0.80695	0.276448
0.640927

## Sheet: Figure .4h
WT	Nlrp3 -/-
0.85213	2.15038
1.14787	0.521303
1.48872	1.56391
0.511278

## Sheet: Figure .4j
Days post injection	6	8	10	13	15	17	20	22
shScramble	18.36	24.99	36.72	48.96	53.04	89.25	107.993	137.7
	36.72	40.8	46.4738	70.125	92.565	172.38	258.188	368.475
	24.99	32.64	32.64	63.75	70.125	128.52	258.188	258.188
	13.77	24.99	24.99	48.96	61.965	76.5	107.993	137.7
	13.77	32.64	36.72	44.88	56.8013	76.5	128.52	237.405
	24.99	36.72	48.96	67.1288	107.993	128.52	258.188	243.844
	13.77	16.065	28.1137	32.64	51.6375	40.8	92.565	100.279
	32.64	24.99	28.1137	76.5	100.279	82.875	115.706	243.844
	16.065	24.99	32.64	56.8013	110.16	172.38	199.92	229.5
	16.065	24.99	24.99	40.8	61.965	76.5	76.5	128.52
shIl1b-1	13.77	13.77	21.8662	44.88	48.96	56.8013	67.1288	76.5
	24.99	24.99	32.64	46.4738	51.6375	76.5	92.565	128.52
	13.77	21.8662	32.64	32.64	36.72	40.8	110.16	187.425
	21.8662	22.95	28.1137	37.485	48.96	53.04	89.25	131.134
	21.8662	15.606	32.64	40.8	44.88	48.96	95.625	102
	24.99	24.99	40.8	48.96	53.04	82.875	183.154	326.4
	16.065	32.64	28.1137	46.4738	56.8013	84.8513	187.425	199.92
	22.95	20.655	25.245	37.485	37.485	34.3612	43.7325	72.2925
	18.36	24.99	24.99	51.6375	63.75	76.5	119.34	150.833
	24.99	24.99	32.64	46.4738	70.125	70.125	92.565	174.93
shIl1b-2	21.8662	24.99	24.99	48.96	72.2925	53.04	43.7325	123.42
	16.065	21.8662	40.8	40.8	44.88	46.4738	172.38	272.531
	16.065	18.36	32.64	34.3612	56.8013	67.1288	70.125	95.625
	21.8662	32.64	32.64	24.99	51.6375	44.88	76.5	137.7
	18.36	16.065	16.065	44.88	40.8	56.8013	70.125	128.52
	16.065	16.065	16.065	32.64	36.72	40.8	76.5	146.88
	13.77	21.2415	24.99	28.1137	36.72	76.5	84.8513	89.25
	16.065	32.64	32.64	51.6375	51.6375	51.6375	100.279	119.34
	13.77	18.36	36.72	37.485	40.8	40.8	53.04	212.415
shNlrp3-1	13.77	18.36	24.99	32.64	48.96	53.04	115.706	183.154
	13.77	21.8662	24.99	40.8	36.72	40.8	57.12	102
	13.77	16.065	16.065	40.8	76.5	76.5	92.565	119.34
	16.065	13.77	16.065	24.99	46.4738	56.8013	100.279	100.279
	16.065	22.95	20.655	48.96	53.04	82.62	102	183.6
	13.77	13.77	21.8662	36.72	63.75	70.125	119.34	115.706
	13.77	16.065	18.36	28.1137	40.8	56.8013	119.34	92.565
	16.065	21.8662	16.065	51.6375	36.72	82.875	128.52	224.91
	21.8662	16.065	24.99	32.64	76.5	48.96	150.833	199.92
	16.065	32.64	32.64	40.8	56.8013	44.88	61.965	95.625
shNlrp3-2	13.77	32.64	36.72	40.8	61.965	76.5	183.154	229.5
	16.065	16.065	16.065	24.99	28.1137	40.8	61.965	48.96
	13.77	13.77	24.99	32.64	40.8	61.965	48.96	156.06
	24.99	28.1137	34.3612	48.96	63.75	61.965	72.2925	40.8
	24.99	24.99	32.64	40.8	56.8013	61.965	128.52	187.425
	21.8662	24.99	18.36	32.64	32.64	32.64	36.72	40.8
	18.36	24.99	36.72	63.75	70.125	76.5	89.25	187.425
	24.99	32.64	28.1137	48.96	48.96	57.12	107.993	156.06
	28.1137	21.8662	21.8662	32.64	40.8	51.6375	100.279	137.7
	16.065	24.99	32.64	32.64	36.72	48.96	89.25	72.2925
Tumor cells only	9.18	18.36	20.655	34.3612	36.72	37.485	40.8	44.88
	21.8662	18.36	20.655	48.96	61.965	76.5	89.25	89.25
	16.065	24.99	24.99	70.125	82.875	82.875	82.875	95.625
	6.12	21.8662	16.065	28.1137	32.64	32.64	63.75	61.965
	9.5625	4.08	11.1562	20.655	22.95	34.3612	82.875	95.625

## Sheet: Figure .4k
TCs only	sh-Scramble	sh-Nlrp3	sh-Il1b
40	380	440	160
200	500	350	230
190	630	190	370
110	390	200	250
180	410	380	290
	440	210	350
	200	280	360
	300	400	90
	260	320	240
	230	210	250
		470	270
		140	380
		380	160
		120	210
		220	200
		110	240
		310	160
		350	220
		180	240
		160

## Sheet: Figure 4.I
sh-Scramble	sh-Nlrp3	sh-Il1b
0.824385	0.545376	0.559404
1.08417	0.961205	0.923104
1.02875	0.900589	0.768964
1.15933	1.16384	0.350017
0.904053	0.768964	0.396432
0.594735	0.50052	0.436439
1.40457	0.379806	0.990648
	0.379633	0.813994
	0.516107	0.890197
	0.405438	1.00104
	0.70142	0.581399
	0.471077	0.472982
	0.764808	0.257707
	0.559231	0.349325
		0.695012
		0.190856

## Sheet: Figure 4.m
sh-Scramble	sh-Nlrp3	sh-Il1b
0.49156	0.60736	0.392302
1.02566	0.742066	0.47738
0.876772	0.619176	0.642809
1.38251	0.869683	0.529372
0.940581	0.581364	0.356853
0.671168	0.425388	0.392302
1.61175	0.330858	0.392302
	0.385213	0.517556
	0.597907	0.583727
	0.160939	0.940581
	0.638082	0.874409
	0.271776	0.666442
	0.945307	0.489196
	0.541188	0.213403
		0.323768
		0.850777

[truncated: 5 more sheets: Figure 4.n, Figure 4.o, Figure 4.p, Figure 4.q, Figure 4.r]
