# Supplementary material for: NLRP3 inflammasome in fibroblasts links tissue damage with inflammation in breast cancer progression and metastasis
Source: Nat Commun. 2019 Sep 26;10:4375. doi: 10.1038/s41467-019-12370-8 (PMC6763472; doi:10.1038/s41467-019-12370-8)
Supplement: Supplementary file 4 — Source Data [file 41467_2019_12370_MOESM4_ESM.zip › Source Data/Figure 5.xlsx]

## Sheet: Figure .5b
Days post injection	7	10	12	14	16	21	26
WT	78	168.48	292.5	349.44	400.14	546	1142.44
	14.04	121.68	234	248.625	624	1142.44	936
	41.6	110.11	110.11	121.68	153.79	219.375	299.52
	94.38	121.68	203.84	442.26	469.3	755.04	1142.44
	102.245	242.06	349.44	366.08	413.27	463.32	442.26
	0	178.36	234	332.8	598	624	755.04
	33.28	84.5	197.73	248.625	469.3	520	898.56
	110.11	203.84	299.52	400.14	469.3	692.12	1137.5
	0	0.52	14.04	65	142.805	266.24	516.23
	0	4.16	14.04	178.36	316.16	516.23	755.04
Il1b-/-	65	178.36	299.52	400.14	442.26	469.3	1048.32
	71.5	14.04	14.04	234	229.32	520	786.5
	33.28	65	78	112.32	131.04	153.79	266.24
	65	178.36	203.84	299.52	469.3	563.16	755.04
	65	131.04	178.36	219.375	299.52	421.2	659.295
	0	0	0.52	14.04	65	149.76	319.345
	149.76	332.8	421.2	442.26	630.63	894.01	817.96
	0.52	0.52	14.04	14.04	14.04	191.1	338.13
	71.5	149.76	229.32	469.3	366.08	624	1195.48
	78	254.8	292.5	332.8	321.75	463.32	630.63

## Sheet: Figure .5c
WT	Il1b-/-
1.27	0.94
1.95	0.79
1.14	0.92
1.27	1.2
1.59	0.9
1.42	1.35
1.72	1.03
1.49	1.18
1.02	1.36
1	0.59

## Sheet: Figure .5e
WT	Il1b-/-
18	6
13	1
9	2
10	2
11	2
3	1
1	3
4	3
8	9
7

## Sheet: Figure .5h
WT	Il1b-/-
0.0431046	0.157745
0.0310458	0.0377451
0.444935	0.236307
0.303039	0.0671569
0.365425	0.0387255
0.255621	0.0672876
0.10049	0.348856
0.791176	0.203497
0.104183	0.0949673
0.265033	0.148235
0.114869	0.349837
0.121699	0.152026
0.0598366	0.119085
0.248497	0.383203
0.384673	0.744085
0.297353	0.452353
2.71559	0.659216
1.53993	0.193725
2.07578
4.6502
2.08732
1.74105
0.593954
0.268987

## Sheet: Figure .5i
WT	Il1b-/-
1.02006	0.47106
1.20344	0.934097
1.00287	0.87106
0.893983	0.825215
0.859599	0.939828
1.02006

## Sheet: Figure .5j
WT	Il1b-/-
1.0678	0.247119
1.2	0.437288
0.598983	0.607119
0.510508	0.484068
0.741356	0.532881
1.88136

## Sheet: Figure .5k
WT	Il1b-/-
1.26936	0.695813
1.14931	0.74472
0.958133	0.593553
1.00259	0.589107
0.97814	0.822527
0.64246	0.982586

## Sheet: Figure .5l
WT	Il1b-/-
0.941526	1.08622
0.927651	1.07433
0.778989	0.955401
0.878097	1.31814
1.18533	1.55005
1.2884	1.22498
