# Supplementary material for: NLRP3 inflammasome in fibroblasts links tissue damage with inflammation in breast cancer progression and metastasis
Source: Nat Commun. 2019 Sep 26;10:4375. doi: 10.1038/s41467-019-12370-8 (PMC6763472; doi:10.1038/s41467-019-12370-8)
Supplement: Supplementary file 4 — Source Data [file 41467_2019_12370_MOESM4_ESM.zip › Source Data/Figure 6.xlsx]

## Sheet: Figure .6a
Control	WT-NMF CM	IL-1ko-NMF CM	rIL-1
0.374482	0.980594	0.845517	1.27786
0.547271	0.95035	0.76411	1.4314
0.456091	1.06906	0.852927	1.40953
0.333101	1.11142	0.52757
0.297174	0.948136	0.782641
	0.940448	0.497108

## Sheet: Figure .6b
Control	WT-NMF CM	IL-1ko-NMF CM	rIL-1
0.349514	0.901283	0.582482	2.49172
0.482773	1.03885	0.61755	2.91033
0.424058	1.05987	0.626851	2.60438
0.383	0.99412	0.765342
0.35	1.01891	0.769101
	0.98697	0.564373

## Sheet: Figure .6d
Control	rIL-1	WT-NMF CM	IL-1ko-NMF CM
1	4	7	16
1	10	13	5
4	11	10	10
3	9	27	5
2	10	17	2
1	3	24	3
0	5	12	15
1	8	15
1	8	10
0	6	14

## Sheet: Figure .6e
	Sele	Selp	Icam1	Vcam1
WT	0.975795	1.00292	0.990042	0.960184
	0.834064	0.989644	1.00996	0.920185
	1.19014	1.00744		1.11963
KO	0.22781	0.166688	0.675839	0.482844
	0.263398	0.261931	0.621366	0.307863
	0.245765	0.251185		0.409641

## Sheet: Figure .6f
	Sele	Selp	Icam1
WT	1.42228	0.554526	0.954435
	0.916499	1.36824	1.04299
	0.661221	1.07723	1.00258
KO	0.038042	0.381259	0.413866
	0.421242	0.350101	0.407038
	0.022401	0.293177	0.045887

## Sheet: Figure .6g
	Mmp10	Mmp3	Mmp1
WT	0.682242	1.03947	1.08572
	1.23163	0.991424	0.987024
	1.08613	0.96911	0.927253
KO	0.881799	0.659117	0.36484
	0.96072	0.588218	0.423149
	1.03955	0.567574	0.364825
