# Supplementary material for: NLRP3 inflammasome in fibroblasts links tissue damage with inflammation in breast cancer progression and metastasis
Source: Nat Commun. 2019 Sep 26;10:4375. doi: 10.1038/s41467-019-12370-8 (PMC6763472; doi:10.1038/s41467-019-12370-8)
Supplement: Supplementary file 4 — Source Data [file 41467_2019_12370_MOESM4_ESM.zip › Source Data/Supplementary Figure 2.xlsx]

## Sheet: Supplementary Fig. 2c
NMFs	CAFs
110	968
212	580
190	568

## Sheet: Supplementary Fig. 2d
Gene_Symbol	ID_REF	NDFs1	NDFs2	NDFs3	CAFs1	CAFs2	CAFs3
Nlrp3	1425412_at	5.08705	4.46023	4.37807	5.24787	6.69644	5.60899
Casp1	1449265_at	7.0977	6.07898	6.89046	8.84414	8.59195	8.03117
Il1b	1449399_a_at	5.02032	5.22407	5.18467	10.3541	12.0568	9.70364
Gene_Symbol	LOG2FC	Fold change
Nlrp3	1.20932	2.31228
Casp1	1.80004	3.4823
Il1b	5.56183	47.2364
