# Supplementary material for: NLRP3 inflammasome in fibroblasts links tissue damage with inflammation in breast cancer progression and metastasis
Source: Nat Commun. 2019 Sep 26;10:4375. doi: 10.1038/s41467-019-12370-8 (PMC6763472; doi:10.1038/s41467-019-12370-8)
Supplement: Supplementary file 4 — Source Data [file 41467_2019_12370_MOESM4_ESM.zip › Source Data/Supplementary Figure 3.xlsx]

## Sheet: Supplementary Fig. 3a
Control	PyMT- serum	Serum	Necrotic Fluid
3.2	8.1	16.7	34.5
3.5	7.6	14.7	20.5
2.3	11	14.9	25.4
3	8.5	10.9	40.4

## Sheet: Supplementary Fig. 3b
Control	PyMT- serum	Serum	Necrotic Fluid
0	813.24	881.57	731.54
0	556.63	825.87	670.27
0	751.97	1257.39	647.62
	829.21

## Sheet: Supplementary Figure .3c
	Gasdermin D staining
	β-actin staining
