# Supplementary material for: NLRP3 inflammasome in fibroblasts links tissue damage with inflammation in breast cancer progression and metastasis
Source: Nat Commun. 2019 Sep 26;10:4375. doi: 10.1038/s41467-019-12370-8 (PMC6763472; doi:10.1038/s41467-019-12370-8)
Supplement: Supplementary file 4 — Source Data [file 41467_2019_12370_MOESM4_ESM.zip › Source Data/Supplementary Figure 4.xlsx]

## Sheet: Supplementary Fig. 4a
shScramble	shNlrp3
1.11691	0.035161
0.92599	0.0486954
0.957105	0.0589064

## Sheet: Supplementary Fig. 4d
WT	NLRP3 -/-
0.955975	0.83558
1.1788	0.681042
0.778077	0.995508
1.08715

## Sheet: Supplementary Fig. 4e
WT	NLRP3 -/-
0.662069	0.432184
1.28276	0.542529
0.652874	1.5954
1.4023

## Sheet: Supplementary Fig. 4f
WT	NLRP3 -/-
1.05325	1.16568
0.804734	1.57396
1.29586	1.12426
0.846154

## Sheet: Supplementary Fig. 4g
WT	NLRP3 -/-
1.02934	0.965466
0.589677	1.38879
1.42889	1.10212
0.952098

## Sheet: Supplementary Fig. 4h
WT	NLRP3 -/-
0.812133	1.15625
1.2139	1.77332
1.42604	0.925798
0.547926
