# Supplementary material for: NLRP3 inflammasome in fibroblasts links tissue damage with inflammation in breast cancer progression and metastasis
Source: Nat Commun. 2019 Sep 26;10:4375. doi: 10.1038/s41467-019-12370-8 (PMC6763472; doi:10.1038/s41467-019-12370-8)
Supplement: Supplementary file 4 — Source Data [file 41467_2019_12370_MOESM4_ESM.zip › Source Data/Supplementary Figure 5.xlsx]

## Sheet: Supplementary Fig. 5a
Scramble	shNlrp3-1	shNlrp3-2
1	0.1181	0.051665

## Sheet: Supplementary Fig. 5b
Scramble	shIl1b-1	shIl1b-2
1	0.130955	0.061195

## Sheet: Supplementary Fig. 5c
Sh-Scramble	Sh-Nlrp3	Sh-Il1b
1.0381	0.705196	0.346844
1.36505	0.493686	0.729819
0.778407	0.229109	0.583071
0.91543	0.947198	0.947441
1.12053	0.57083	0.705394
0.782478	0.717658	0.287317
	0.632496

## Sheet: Supplementary Fig. 5d
Sh-Scramble	Sh-Nlrp3	Sh-Il1b
1.26373	0.628224	0.273535
1.5097	0.3975	0.532633
0.722226	0.159728	0.343634
0.859166	0.472569	0.852944
1.12608	0.678136	1.00524
0.519099	0.841911	0.296849
	0.474325

## Sheet: Supplementary Fig. 5e
sh-Scramble	sh-Nlrp3	sh-Il1b
0.859783	1.59783	0.776087
1.55978	1.63587	0.719022
1.01196	0.592717	0.905435
0.951087	0.890217	0.93587
0.844565	1.60543	0.890217
0.829348	0.540978	0.604891
0.943478	1.11087	1.68152
	0.571413	0.93587
	1.36196	1.69674
	0.378152	1.80326
	1.11848	1.10326
	1.03478	0.362174
	0.981522	0.448152
	0.564565	0.445109

## Sheet: Supplementary Fig. 5f
sh-Scramble	sh-Nlrp3	sh-Il1b
0.973713	2.0241	2.1506
1.83625	1.44907	1.12322
0.636364	1.93209	0.805038
0.931544	0.989047	1.49507
0.693866	2.58762	0.989047
0.314348	1.03888	1.08488
1.61391	2.38061	4.06353
	1.20756	0.682366
	1.66375	2.1736
	2.22344	2.41895
	1.67908	0.854874
	0.851041	0.778204
	0.682366	1.47207
	1.52574

## Sheet: Supplementary Fig. 5g
sh-Scramble	sh-Nlrp3	sh-Il1b
1.20263	0.871005	1.5742
0.910959	0.930936	1.48231
1.12671	0.950913	1.17466
0.875	1.19863	1.15868
0.886986	1.01884	1.15068
1.03881	1.49429	0.867009
0.958904	1.17466	0.906963
	1.12671	1.13071
	1.00285	1.19064
	1.07877	1.62614
	1.02283	1.11872
	1.47831	1.21861
	1.32249	1.85788
	1.10274

## Sheet: Supplementary Fig. 5h
sh-Scramble	sh-Nlrp3	sh-Il1b
0.873998	0.773769	1.02635
0.739023	0.923444	0.908744
1.48339	0.722986	0.853952
0.97289	1.81749	0.995609
0.761741	1.09985	1.83085
1.36312	0.978236	1.14929
0.805842	0.950172	1.09183
	0.768423	0.962199
	0.644139	0.899389
	1.84421	2.13822
	0.859297	0.894044
	0.95819	0.939481
	1.33238	1.07446
	1.20809

## Sheet: Supplementary Fig. 5i
sh-Scramble	sh-Nlrp3	sh-Il1b
1.40862	0.944602	2.21236
1.20147	0.8866	2.05492
0.919744	1.12689	1.29261
0.769768	0.911458	1.10204
0.870028	0.812027	0.690223
0.736624	2.02178	0.68608
1.09375	1.46662	0.878314
	1.54948	1.42519
	1.43348	1.32576
	0.714252	1.3589
	1.11861	2.26207
	1.90578	0.92803
	1.54119	1.03575
	1.07718

## Sheet: Supplementary Fig. 5j
sh-Scramble	sh-Nlrp3	sh-Il1b
1.71962	0.602701	0.157574
0.797052	0.219494	0.139497
1.13283	0.244454	0.184189
0.791593	0.922635	0.191968
1.20127	0.369917	0.252658
0.357636	0.570113	0.086293
	0.280783

[truncated: 1 more sheets: Supplementary Fig. 5k]
