# Supplementary material for: NLRP3 inflammasome in fibroblasts links tissue damage with inflammation in breast cancer progression and metastasis
Source: Nat Commun. 2019 Sep 26;10:4375. doi: 10.1038/s41467-019-12370-8 (PMC6763472; doi:10.1038/s41467-019-12370-8)
Supplement: Supplementary file 4 — Source Data [file 41467_2019_12370_MOESM4_ESM.zip › Source Data/Supplementary Figure 6.xlsx]

## Sheet: Supplementary Fig. 6a
sh-Scramble	sh-Il1b
0.9226	0.18768
1.08335	0.15856
0.99406	0.085

## Sheet: Supplementary Fig. 6b
Days post injection	7	10	12	14	17	19	21
WT	41.6	149.76	234	492.765	601.965	898.56	898.56
	33.28	153.79	399.36	445.835	445.835	572	1137.5
	0	4.16	94.38	112.32	131.04	432.64	438.75
	4.16	94.38	263.25	332.8	463.32	802.62	894.01
	65	149.76	332.8	505.44	928.395	973.44	1528.8
Il1b-/-	71.5	164.775	248.625	379.08	598	723.58	1056.25
	65	164.775	263.25	484.38	1010.88	1010.88	1186.38
	4.16	191.1	598	786.5	962.78	1218.75	1537.9
	65	140.4	191.1	379.08	379.08	316.16	442.26
	45.76	94.38	153.79	400.14	520	572	936
	41.6	52.65	52.65	140.4	399.36	332.8	375.7
	0	121.68	282.88	413.27	687.96	880.88	1218.75

## Sheet: Supplementary Fig. 6c
WT	Il1b-/-
0.883416	0.512444
1.01231	0.798533
0.855122	0.924286
0.899135	1.0076
1.07362	1.17265
1.2764

## Sheet: Supplementary Fig. 6d
WT	Il1b-/-
1.0297	1.10451
0.858086	0.624862
0.888889	0.866887
1.22332	0.9989

## Sheet: Supplementary Fig. 6e
WT	Il1b-/-
1.07563	1.16387
1.44118	1.10504
0.735294	1.10504
0.747899

## Sheet: Supplementary Fig. 6f
WT	Il1b-/-
0.705882	1.52941
0.564706	1.24706
1.36471	1.15294
1.36471

## Sheet: Supplementary Fig. 6g
WT	Il1b-/-
1.40084	0.28692
1.94093	0.447257
0.236287	0.751055
0.421941

## Sheet: Supplementary Fig. 6h
WT	Il1b-/-
1.00214	1.05196
1.00356	1.14306
0.872598	1.16584
1.12171	1.16441

## Sheet: Supplementary Fig. 6i
WT	Il1b-/-
0.796005	0.961967
1.18325	0.882059
0.980407	0.96043
1.04034	1.21398

## Sheet: Supplementary Fig. 6j
WT	Il1b-/-
0.861613	1.39591
1.29964	1.13117
0.919374	1.23225
0.919374	1.52587

[truncated: 1 more sheets: Supplementary Fig. 6k]
