# Supplementary material for: NLRP3 inflammasome in fibroblasts links tissue damage with inflammation in breast cancer progression and metastasis
Source: Nat Commun. 2019 Sep 26;10:4375. doi: 10.1038/s41467-019-12370-8 (PMC6763472; doi:10.1038/s41467-019-12370-8)
Supplement: Supplementary file 4 — Source Data [file 41467_2019_12370_MOESM4_ESM.zip › Source Data/Supplementary Figure 7.xlsx]

## Sheet: Supplementary Fig. 7a
Naive BM	WT spleen	WT tumor	Il1b-/- spleen	Il1b-/- tumor
0.009428	0.0767802	16.3663	0.009177	8.25922
0.006014	0.010347	18.548	0.000683	7.96192
0.000738	0.00043342	9.70612	0.000546	12.8085
0.000125	0.00097923	9.41538		27.3069

## Sheet: Supplementary Fig. 7b
Naive BM	WT spleen	WT tumor	Il1b-/- spleen	Il1b-/- tumor
0.000182	1.08991	6.14551	1.46371	5.74715
0.007355	0.270874	4.3603	1.10522	5.1421
0.016705	0.009691	4.48661	0.881279	8.21038
0.011862	0.010128	4.23161	1.34328	7.1835

## Sheet: Supplementary Fig. 7c
Naive BM	WT spleen	WT tumor	Il1b-/- spleen	Il1b-/- tumor
0.384668	1.08991	50.3291	1.46371	19.9991
0.26738	0.270874	34.9937	1.10522	14.4649
0.477378	0.00969117	37.3253	0.881279	16.0703
0.492598	0.0101281	29.1073	1.34328	15.2954

## Sheet: Supplementary Fig. 7d
Naive BM	WT spleen	WT tumor	WT lung	Il1b-/- spleen	Il1b-/- tumor	Il1b-/- lung
0.011361	0.005965	232.791	5.12799	0.027686	39.4961	2.97031
0.006477	0.00015	306.416	4.28207	0.032152	43.6197	2.92032
0.000136	0.004811	163.52	5.10575	0.153923	45.04	1.87751
0.000296	0.000502	114.272	3.9391	0.211944	46.7143	2.18883

## Sheet: Supplementary Fig. 7e
Naive BM	WT spleen	WT tumor	WT lung	Il1b-/- spleen	Il1b-/- tumor	Il1b-/- lung
0.005671	0.268733	3.46586	0.005559	0.00624566	4.1756	0.086518
0.004456	0.191602	2.55293	0.537163	0.00878491	5.11235	0.025042
0.007775	0.00614321	3.19853	0.014179	0.0008785	6.25221	0.166255
0.001545	0.0117482	3.24227	0.008589		5.81149	0.57223

## Sheet: Supplementary Fig. 7f
Naive BM	WT spleen	WT tumor	WT lung	Il1b-/- spleen	Il1b-/- tumor	Il1b-/- lung
0.865191	0.500681	19.8644	4.04448	0.473325	7.57117	3.52941
0.921646	0.781015	19.1827	6.68504	0.470058	7.89141	4.32308
1.56602	0.775426	19.1047	5.24439	1.071	9.96703	2.35308
1.42878	0.50993	17.2543	4.91548	1.16412	16.8952	2.73482

## Sheet: Supplementary Fig. 7g
Naive BM	WT tumor	Il1b-/- tumor
0.0216319	24.2418	6.89881
0.0152324	27.0845	8.67377
0.0136415	184.266	5.80915
0.0173614	80.4416	6.65783

## Sheet: Supplementary Fig. 7h
Naive BM	WT tumor	Il1b-/- tumor
0.0216319	24.2418	6.89881
0.0152324	27.0845	8.67377
0.0136415	184.266	5.80915
0.0173614	80.4416	6.65783

## Sheet: Supplementary Fig. 7i
Naive BM	WT tumor	Il1b-/- tumor
0.309875	9.38195	13.2756
0.245391	8.43698	10.5214
0.165072	9.04935	31.2815
0.226294	4.34809	25.2819

## Sheet: Supplementary Fig. 7j
Naive BM	WT tumor	Il1b-/- tumor
0.000193137	12.2384	280.219
0.000193137	13.1022	244.389
0.00565287	318.852	304.688
0.00789279	254.555	358.501

[truncated: 3 more sheets: Supplementary Fig. 7k, Supplementary Fig. 7l, Supplementary Fig. 7m]
